# Supplementary material for: Crystallographic fragment screening supports tool compound discovery and reveals conformational flexibility in human deoxyhypusine synthase
Source: Commun Chem. 2026 Jan 17;9:66. doi: 10.1038/s42004-026-01897-9 (PMC12868627; doi:10.1038/s42004-026-01897-9)
Supplement: Supplementary file 4 — Supplementary Data 1 [file 42004_2026_1897_MOESM4_ESM.csv]

FragMaxLib
Compound_ID,"Compound_Name","Vendor_ID","Vendor","Smiles","InChI","CAS","Cocktail","Covalent"
VT00002,"","EN300-62817","Enamine","NC(=O)C1=CC=CC(CO)=C1","","","",""
VT00015,"","EN300-15278","Enamine","O=C(N1CCNCC1)C1=CC=NC=C1","","","",""
VT00019,"","Z2168499556","Enamine","O=S1(=O)CC(CN1)C1=CC=CC=C1","","","",""
VT00022,"","EN300-35262","Enamine","N1C=NC(=C1)C1=CC=CC=C1","","","",""
VT00025,"","EN300-133647","Enamine","OC1CN(C1)C(=O)C1=CC=CC=C1","","","",""
VT00029,"","EN300-10104","Enamine","OC(=O)CN1CCCCCC1=O","","","",""
VT00033,"","EN300-68985","Enamine","CC1=C(C=CC(N)=C1)C(N)=O","","","",""
VT00034,"","EN300-127243","Enamine","NC1=CC2=C(CCOC2)N=C1","","","",""
VT00036,"","EN300-59831","Enamine","CC(=O)NC1CCNCC1","","","",""
VT00038,"","EN300-10777","Enamine","O=C1NC=C(C=C1)S(=O)(=O)N1CCCC1","","","",""
VT00039,"","EN300-95739","Enamine","NC1=NC=C(Cl)C=N1","","","",""
VT00048,"","EN300-14213","Enamine","ClC1=CC=C2NC(=O)OC2=C1","","","",""
VT00049,"","EN300-11512","Enamine","NC1=CC=NN1CC1=CC=NC=C1","","","",""
VT00053,"","EN300-227152","Enamine","O=C1NCC2=CC=CN=C12","","","",""
VT00056,"","EN300-97654","Enamine","NC1=NC(=CO1)C(F)(F)F","","","",""
VT00058,"","EN300-120989","Enamine","COC1=CC=NC(=C1)C(N)=O","","","",""
VT00059,"","EN300-315292","Enamine","CNC(=O)C1=CC=CS1","","","",""
VT00064,"","EN300-7461022","Enamine","COC1=CC(N)=CC(F)=C1","","","",""
VT00065,"","EN300-96866","Enamine","CNCC1=NC=CS1","","","",""
VT00066,"","EN300-25492","Enamine","CN1C=CN=C1C(O)C(F)(F)F","","","",""
VT00068,"","EN300-43115","Enamine","CC1=NC=C(N1)C(F)(F)F","","","",""
VT00077,"","EN300-236218","Enamine","CC1=CSC(CC(N)=O)=N1","","","",""
VT00079,"","EN300-49174","Enamine","COC1=C(C=CC=C1)C(N)=O","","","",""
VT00082,"","EN300-43775","Enamine","OC(=O)C1=CC2=C(NC(=O)C2)C=C1","","","",""
VT00083,"","EN300-221874","Enamine","CC1=CC=CN2C(N)=CN=C12","","","",""
VT00084,"","EN300-87504","Enamine","CC1=CC=C(C=C1)S(=O)(=O)N1CCC[C@H]1C(O)=O","","","",""
VT00085,"","EN300-30137","Enamine","NC1=CC=CC2=NC=CC=C12","","","",""
VT00086,"","EN300-61047","Enamine","NC(=O)C1CCC2=CC=CC=C2N1","","","",""
VT00087,"","EN300-105225","Enamine","NC1=NC(=CN=C1)N1CCCC1","","","",""
VT00089,"","EN300-66307","Enamine","NC(=O)C1=CC2=C(C=NN2)C=C1","","","",""
VT00096,"","EN300-26941","Enamine","NC1=CC(=NO1)C1CC1","","","",""
VT00113,"","EN300-1225357","Enamine","NC1=CN=C(N=C1)N1CCOCC1","","","",""
VT00118,"","EN300-60484","Enamine","COC1=CC=CN=C1N","","","",""
VT00122,"","EN300-121813","Enamine","O=C1CC(CN1)C1CC1","","","",""
VT00123,"","EN300-246045","Enamine","O=C1CC(CN1)C1=CC=NC=C1","","","",""
VT00124,"","EN300-219610","Enamine","NC1=CC(=O)NC2=C1CCC2","","","",""
VT00127,"","EN300-30636","Enamine","O=C1NN=CN1C1=CC=CC=C1","","","",""
VT00128,"","EN300-50146","Enamine","OC1=CC=CC(=N1)C(F)(F)F","","","",""
VT00136,"","EN300-63856","Enamine","CNC1=NC=NC2=CC=CC=C12","","","",""
VT00143,"","EN300-50615","Enamine","NC1=CC(=CC=N1)C#N","","","",""
VT00147,"","EN300-91544","Enamine","CC(=O)N1CCCCC1CO","","","",""
VT00150,"","EN300-25605","Enamine","COC1=CC=C(C=N1)C#N","","","",""
VT00154,"","EN300-33604","Enamine","NCC1=CN2C=CC=CC2=N1","","","",""
VT00155,"","EN300-310875","Enamine","O=C1CCC2=CC=CC3=C2N1CC3","","","",""
VT00159,"","EN300-123975","Enamine","O1N=CC=C1C1=CC=CC=C1","","","",""
VT00162,"","EN300-48617","Enamine","N1C2=C(C=CC=C2)N=C1C1=CC=CN=C1","","","",""
VT00163,"","EN300-25964","Enamine","C1CNCC(C1)C1=NC2=C(N1)C=CC=C2","","","",""
VT00164,"","EN300-226828","Enamine","NC(C1=CC=CN1)C(F)(F)F","","","",""
VT00165,"","EN300-6760173","Enamine","NCC1=CC2=C(CCC2)S1","","","",""
VT00167,"","EN300-45212","Enamine","NC(=O)C1=C(C=CS1)C1=CC=CC=C1","","","",""
VT00169,"","EN300-49468","Enamine","CC1=CN2C=C(N)C=CC2=N1","","","",""
VT00172,"","EN300-178581","Enamine","N#CC1=C2C=CNC2=NC=C1","","","",""
VT00173,"","EN300-26424","Enamine","NS(=O)(=O)C1=CN=CC=C1","","","",""
VT00175,"","EN300-138372","Enamine","O=C1NC2=CC=CC=C2C=C1","","","",""
VT00178,"","EN300-73584","Enamine","NC1CCN(C1=O)C1=CC=CC=C1","","","",""
VT00180,"","EN300-49971","Enamine","NC(=O)C1=CNC2=CC=CC=C12","","","",""
VT00181,"","EN300-55307","Enamine","CCS(=O)(=O)NC1=CC=CN=C1","","","",""
VT00188,"","EN300-84905","Enamine","FC(F)(F)C1=CC(=O)NC=C1","","","",""
VT00190,"","EN300-09813","Enamine","CC1=NC2=CC=CC=C2N1CCO","","","",""
VT00191,"","EN300-269217","Enamine","COC(=O)C1=C2C=CC=CN2C=N1","","","",""
VT00193,"","EN300-154076","Enamine","CS(=O)(=O)N1CCOCC1","","","",""
VT00198,"","EN300-131692","Enamine","CNC(=O)C1=CC=CC=C1","","","",""
VT00204,"","EN300-124544","Enamine","COC(=O)C1CN(C)C(=O)C1","","","",""
VT00207,"","EN300-67072","Enamine","COC(=O)CN1C=CC(N)=N1","","","",""
VT00210,"","EN300-1198093","Enamine","CN1CCCCS1(=O)=O","","","",""
VT00211,"","EN300-20690","Enamine","OCC1CCCCO1","","","",""
VT00212,"","EN300-31159","Enamine","CC(=O)CC1=NC(=NO1)C1=CC=C(C)C=C1","","","",""
VT00213,"","EN300-92423","Enamine","CCC1=NOC(C1)C(O)=O","","","",""
VT00214,"","EN300-124345","Enamine","CC1=NN=C2C=CC(=CN12)C(O)=O","","","",""
VT00215,"","EN300-70456","Enamine","COC(=O)C1=C(C)NN=C1C","","","",""
VT00216,"","EN300-726556","Enamine","CN1C=CC=C1C(N)=O","","","",""
VT00217,"","EN300-65251","Enamine","O=C1OCCC2=CC=CC=C12","","","",""
VT00218,"","EN300-134373","Enamine","C1CCC2=NN=CN2C1","","","",""
VT00219,"","EN300-42713","Enamine","CN(CC1=CC=CC=C1)C(N)=O","","","",""
VT00220,"","EN300-232541","Enamine","CN1N=C(C=C1C(N)=O)C(F)(F)F","","","",""
VT00221,"","EN300-10204","Enamine","NC1=CC=C2C=CC=CC2=N1","","","",""
VT00222,"","EN300-132900","Enamine","CN(C(C)=O)C1=CC=CC=N1","","","",""
VT00223,"","EN300-41818","Enamine","CN(C)S(=O)(=O)C1=CC=CC=C1F","","","",""
VT00224,"","EN300-75861","Enamine","NC(=O)C1=CC=NC(Cl)=C1","","","",""
VT00225,"","EN300-114077","Enamine","CC1=NNC(=C1)C(F)(F)F","","","",""
VT00226,"","EN300-114757","Enamine","NC1=CC=C(C=N1)C(F)(F)F","","","",""
VT00227,"","EN300-172459","Enamine","NC1=NC(=CO1)C1=CC=CC=C1","","","",""
VT00228,"","EN300-30396","Enamine","COC1=NC=CC=C1C(O)=O","","","",""
VT00229,"","EN300-142084","Enamine","OCC1=CN(CC2=CC=CC=C2)N=N1","","","",""
VT00230,"","EN300-41377","Enamine","NC1=C(C=NN1)C1=CC=C(F)C=C1","","","",""
VT00231,"","EN300-239652","Enamine","NCC1=CC=CN=C1N1CCCC1","","","",""
VT00232,"","EN300-138378","Enamine","C1=CN(N=C1)C1=CC=CC=N1","","","",""
VT00233,"","EN300-116995","Enamine","CNC1=NC=CC=C1OC","","","",""
VT00234,"","EN300-54948","Enamine","OCC1=CN=C(N1)C1=CC=CC=C1","","","",""
VT00235,"","EN300-53702","Enamine","CC1=CC=C(Cl)N=N1","","","",""
VT00236,"","EN300-254652","Enamine","COC(=O)C1=CC=NN=C1","","","",""
VT00237,"","EN300-142466","Enamine","CC(O)C1=NC(C)=CS1","","","",""
VT00238,"","EN300-80715","Enamine","OC1=NOC2=CC=CC=C12","","","",""
VT00239,"","EN300-132137","Enamine","CN(C)C1=CC=NC(N)=C1","","","",""
VT00240,"","EN300-34736","Enamine","N1C=CC2=CC=CN=C12","","","",""
VT00241,"","EN300-52976","Enamine","OC1=CC=C(Cl)N=C1","","","",""
VT00242,"","EN300-82512","Enamine","CC1=CC(C)=NC=N1","","","",""
VT00243,"","EN300-6745707","Enamine","CN1C=NC2=C(Cl)N=CN=C12","","","",""
VT00244,"","EN300-13859","Enamine","NC1=C2C3=C(CCC3)SC2=NC=N1","","","",""
VT00245,"","EN300-30975","Enamine","CC1=CC=C(S1)C1=CC(=NN1)C(O)=O","","","",""
VT00246,"","EN300-122828","Enamine","C1=NN2C=CC=CC2=N1","","","",""
VT00247,"","EN300-27368","Enamine","CC1=NN2CCC(=O)NC2=C1","","","",""
VT00248,"","EN300-1590342","Enamine","CS(=O)(=O)N1C=CC=C1","","","",""
VT00249,"","EN300-268400","Enamine","O=C1N[C@@H](CO1)C1=CC=CC=C1","","","",""
VT00250,"","EN300-59958","Enamine","O=C1NC2CCC1CC2","","","",""
VT00251,"","EN300-137434","Enamine","O=C1CNCCN1C1=CC=CC=C1","","","",""
VT00252,"","EN300-74500","Enamine","O=C1NCCN2CCCC12","","","",""
VT00253,"","EN300-1250875","Enamine","CC1CCC2(CC(=O)N2)CC1","","","",""
VT00254,"","EN300-62383","Enamine","O=C1NC(=CS1)C1=CC=CN=C1","","","",""
VT00255,"","EN300-6762689","Enamine","COC(=O)C1=CC=NC(O)=C1","","","",""
VT00257,"","EN300-13774","Enamine","CNS(=O)(=O)C1=C(C)ON=C1C","","","",""
VT00258,"","EN300-205551","Enamine","COC1=C2NN=CC2=CC=C1","","","",""
VT00259,"","EN300-120617","Enamine","COC(=O)C1=NNC2=C1CCCC2","","","",""
VT00260,"","EN300-31119","Enamine","CCS(=O)(=O)N1CCCC(C1)C(O)=O","","","",""
VT00261,"","EN300-30805","Enamine","N#CC1=CC=CN=C1N1CCOCC1","","","",""
VT00262,"","EN300-172866","Enamine","NC(=O)C1(CCOCC1)N1CCCC1","","","",""
VT00263,"","EN300-82368","Enamine","CN1CCCN(C)C1=O","","","",""
VT00264,"","EN300-126121","Enamine","COC1=CC=C2NC(C)=NC2=C1","","","",""
VT00265,"","EN300-41693","Enamine","NC1=C2N=CNC2=CC=C1","","","",""
VT00267,"","EN300-51076","Enamine","CN1CCCC1CO","","","",""
VT00268,"","OTV000831","Enamine","C1=CC=C(C=C1)C2=CSC(=N2)N","","","",""
VT00401,"4-acetamidobenzoic acid","EN300-17813","Enamine","CC(=O)NC1=CC=C(C=C1)C(=O)O","","556-08-1 ","",""
VT00402,"3-amino-1lambda6,2-benzothiazole-1,1-dione","EN300-11834 ","Enamine","C1=CC=C2C(=C1)C(=NS2(=O)=O)N",""," 7668-28-2 ","",""
VT00403,"5-amino-1-methyl-1,2-dihydropyridin-2-one","EN300-45114 ","Enamine","CN1C=C(N)C=CC1=O","","33630-96-5 ","",""
VT00404,"3-AMINO-5-METHYLPYRIDINE","EN300-87442","Enamine","CC1=CC(=CN=C1)N","","3430-19-1 ","",""
VT00405,"1,2,3,4-tetrahydroquinazoline-2,4-dione","EN300-17895 ","Enamine","O=C1NC(=O)c2ccccc2N1","","86-96-4 ","",""
VT00406,"benzyldimethylamine","EN300-16212","Enamine","CN(C)CC1=CC=CC=C1","","103-83-3 ","",""
VT00407,"8-chloro-1,2,3,4-tetrahydroisoquinoline","EN300-251855 ","Enamine","C1CNCC2=C1C=CC=C2Cl","","75416-50-1 ","",""
VT00408,"3-chloro-5-methylpyridazine","EN300-181576","Enamine","Cc1cc(Cl)nnc1","","89283-31-8 ","",""
VT00409,"1-(5-chloropyrimidin-2-yl)methanamine hydrochloride","EN300-7417637 ","Enamine","C1=C(C=NC(=N1)CN)Cl.Cl","","1609409-10-0 ","",""
VT00410,"4H,5H,6H-cyclopenta[c][1,2]oxazol-3-amine","EN300-202869 ","Enamine","NC1=C2CCCC2=NO1","","698975-77-8 ","",""
VT00411,"2',3'-dihydrospiro[imidazolidine-4,1'-indene]-2,5-dione","EN300-04401 ","Enamine","C1CC2(C3=CC=CC=C31)C(=O)NC(=O)N2","","6252-98-8 ","",""
VT00412,"dimethyl-2H-1,3-dioxol-2-one","EN300-124927","Enamine","CC1=C(OC(=O)O1)C","","37830-90-3 ","",""
VT00413,"N,N-dimethyl-1H-pyrrole-2-carboxamide","EN300-318366 ","Enamine","CN(C)C(=O)C1=CC=CN1","","7126-47-8 ","",""
VT00414,"3,4-dimethylaniline hydrochloride","EN300-191769 ","Enamine","CC1=C(C=C(C=C1)N)C.Cl","","7356-54-9 ","",""
VT00415,"2,4-Dimethylbenzoic acid","EN300-20447 ","Enamine","CC1=CC(=C(C=C1)C(=O)O)C","","611-01-8 ","",""
VT00416,"4,4-dimethyldihydro-2H-pyran-2,6(3H)-dione","EN300-23123 ","Enamine","CC1(CC(=O)OC(=O)C1)C","","4160-82-1 ","",""
VT00417,"3,4-dimethylpyridine","EN300-93082 ","Enamine","CC1=C(C=NC=C1)C","","583-58-4 ","",""
VT00418,"ethyl morpholine-4-carboxylate","EN300-113408 ","Enamine","CCOC(=O)N1CCOCC1",""," 6976-49-4 ","",""
VT00419,"4-fluoro-2,3-dihydro-1H-isoindole","EN300-250158 ","Enamine","C1C2=C(CN1)C(=CC=C2)F","","127168-78-9 ","",""
VT00420,"2-fluoropyridine","EN300-20457 ","Enamine","C1=CC=NC(=C1)F","","372-48-5 ","",""
VT00421,"3-hydroxy-N,N-dimethylbenzamide","EN300-37291 ","Enamine","CN(C)C(=O)C1=CC(=CC=C1)O","","15789-03-4 ","",""
VT00422,"5H,6H,7H,8H-imidazo[1,5-a]pyridine","EN300-106954 ","Enamine","C1CCN2C(=CN=C2C3CCNCC3)C1",""," 38666-30-7 ","",""
VT00423,"4-(1H-imidazol-2-yl)phenol","EN300-61826 ","Enamine","C1=CC(=CC=C1C2=NC=CN2)O","","15548-89-7 ","",""
VT00424,"isoquinoline-6-carboxylic acid","EN300-97898 ","Enamine","C1=CC2=C(C=CN=C2)C=C1C(=O)O","","106778-43-2 ","",""
VT00425,"(6-methoxypyridin-2-yl)methanol","EN300-102976 ","Enamine","COc1cccc(CO)n1","","63071-12-5 ","",""
VT00426,"4-methyl-1-(propan-2-yl)-1H-pyrazol-5-amine","EN300-232544 ","Enamine","C=CC(=O)OCC(CO)(COC(=O)C=C)COC(=O)C=C","","3524-50-3 ","",""
VT00427,"1-methyl-1,2-dihydropyridin-2-one","EN300-122028 ","Enamine","CN1C=CC=CC1=O",""," 694-85-9 ","",""
VT00428,"2-methyl-1,8-naphthyridine-3-carboxylic acid","EN300-179588 ","Enamine","CC1=C(C=C2C=CC=NC2=N1)C(=O)O","","387350-60-9 ","",""
VT00429,"1-methyl-1H-imidazole-4-carboxylic acid","EN300-97847 ","Enamine","CN1C=C(N=C1)C(=O)O","","41716-18-1 ","",""
VT00430,"3-methyl-1H-indazol-5-amine","EN300-55150 ","Enamine","CC1=C2C=C(C=CC2=NN1)N","","90764-90-2 ","",""
VT00431,"5-methylfuran-2-carboxamide","EN300-173695 ","Enamine","CC1=CC=C(O1)C(=O)N","","99968-74-8 ","",""
VT00432,"3-methylmorpholine","EN300-35609 ","Enamine","CC1COCCN1","","42185-06-8 ","",""
VT00433,"2-(3-methylphenoxy)acetamide","EN300-07377 ","Enamine","CC1=CC(=CC=C1)OCC(=O)N","","10017-53-5","",""
VT00434,"(1-methylpiperidin-4-yl)methanol","EN300-49637 ","Enamine","CN1CCC(CC1)CO","","20691-89-8 ","",""
VT00435,"N-methylpyridine-2-carboxamide","EN300-35615 ","Enamine","CNC(=O)C1=CC=CC=N1","","6144-78-1 ","",""
VT00436,"1-(2-methylpyrrolidin-1-yl)ethan-1-one","EN300-5007851 ","Enamine","CC1CCCN1C(=O)C","","18912-61-3 ","",""
VT00437,"4-(1,3,4-oxadiazol-2-yl)pyridine","EN300-44122 ","Enamine","C1=CN=CC=C1C2=NN=CO2","","64001-70-3 ","",""
VT00438,"1-(oxan-2-yl)-1H-pyrazole","EN300-200719 ","Enamine","C1CCOC(C1)N2C=CC=N2","","449758-17-2 ","",""
VT00439,"1-phenyl-1H-imidazole","EN300-67324 ","Enamine","c1ccc(cc1)-n2ccnc2","","7164-98-9 ","",""
VT00440,"3-phenylpropanamide","EN300-45094 ","Enamine","C1=CC=C(C=C1)CCC(=O)N","","102-93-2 ","",""
VT00441,"3-(piperidin-1-ylmethyl)benzene-1-carboximidamide dihydrochloride","EN300-55960 ","Enamine","C1CCN(CC1)CC2=CC=CC(=C2)C(=N)","","1208849-38-0 ","",""
VT00442,"1H,3H-furo[3,4-c]pyridine-1,3-dione","EN300-70000 ","Enamine","C1=CN=CC2=C1C(=O)OC2=O","","4664-08-8 ","",""
VT00443,"2-pyrimidinecarbonitrile","EN300-43565 ","Enamine","C1=CN=C(N=C1)C#N","","14080-23-0 ","",""
VT00444,"3-[(pyrrolidin-1-yl)methyl]benzoic acid hydrochloride","EN300-7356311 ","Enamine","C1CCN(C1)CC2=CC=CC(=C2)C(=O)O.Cl","","887922-93-2 ","",""
VT00445,"[4-(pyrrolidine-1-carbonyl)phenyl]methanamine","EN300-35107 ","Enamine","C1CCN(C1)C(=O)C2=CC=C(C=C2)CN","","882855-90-5 ","",""
VT00446,"4,5,6,7-tetrahydro-1-benzothiophene-3-carboxylic acid","EN300-00863 ","Enamine","C1CCC2=C(C1)C(=CS2)C(=O)O","","19156-54-8 ","",""
VT00447,"2,2,4-trimethylpyrrolidine hydrochloride","EN300-374336 ","Enamine","Cl.CC1CNC(C)(C)C1","","1390654-80-4 ","",""
VT00448,"5,5-dimethyl-1,3-dioxane","EN300-110112 ","Enamine","CC1(COCOC1)C",""," 872-98-0 ","",""
VT00449,"2-(1H-imidazol-1-yl)propanoic acid hydrochloride","EN300-40143 ","Enamine","CC(C(=O)O)N1C=CN=C1.Cl","","90269-13-9 ","",""
VT00450,"2-(methoxymethyl)-1H-imidazole","EN300-142444 ","Enamine","COCC1=NC=CN1","","102644-75-7 ","",""
VT00451,"N-methylpiperidine-2-carboxamide hydrochloride","EN300-113076 ","Enamine","CNC(=O)C1CCCCN1.Cl",""," 1236263-43-6 ","",""
