# Supplementary material for: Crystallographic fragment screening supports tool compound discovery and reveals conformational flexibility in human deoxyhypusine synthase
Source: Commun Chem. 2026 Jan 17;9:66. doi: 10.1038/s42004-026-01897-9 (PMC12868627; doi:10.1038/s42004-026-01897-9)
Supplement: Supplementary file 6 — Supplementary Data 3 [file 42004_2026_1897_MOESM6_ESM.xlsx]

## Sheet: Arkusz1
PDB ID	9ID1	9ID2	9ID3	9ID4	9ID5	9ID6	9ID7	9ID8	9ID9	9IDA	9IDB	9IDC	9IDD	9IDE	9IDF	9IDG	9IDH	9IDI	9IDJ	9IDK	9IDL	9IDM	9IDN	9IDO	9IDP	9IDQ	9IDR	9IDS	9IDT	9IDU	9IDV	9IDW	9IDX	9IDY	9IDZ	9IE0	9IE1	9IE2	9IE3	9IE4	9IE5	9IE6	9IE7	9IE8	9IE9	9IEA	9IEB	9IEC	9IED
Lig name	VT00015	VT00019	VT00025	VT00038	VT00048	VT00049	VT00058	VT00065	VT00068	VT00079	VT00082	VT00086	VT00089	VT00096	VT00127	VT00128	VT00143	VT00154	VT00155	VT00165	VT00173	VT00175	VT00178	VT00188	VT00190	VT00193	VT00204	VT00210	VT00213	VT00215	VT00216	VT00217	VT00218	VT00219	VT00221	VT00222	VT00223	VT00224	VT00228	VT00229	VT00230	VT00234	VT00236	VT00253	VT00254	VT00257	VT00259	VT00261	VT00268
SMILES	O=C(N1CCNCC1)C1=CC=NC=C1	O=S1(=O)CC(CN1)C1=CC=CC=C1	OC1CN(C1)C(=O)C1=CC=CC=C1	O=C1NC=C(C=C1)S(=O)(=O)N1CCCC1	ClC1=CC=C2NC(=O)OC2=C1	NC1=CC=NN1CC1=CC=NC=C1	COC1=CC=NC(=C1)C(N)=O	CNCC1=NC=CS1	CC1=NC=C(N1)C(F)(F)F	COC1=C(C=CC=C1)C(N)=O	OC(=O)C1=CC2=C(NC(=O)C2)C=C1	NC(=O)C1CCC2=CC=CC=C2N1	NC(=O)C1=CC2=C(C=NN2)C=C1	NC1=CC(=NO1)C1CC1	O=C1NN=CN1C1=CC=CC=C1	OC1=CC=CC(=N1)C(F)(F)F	NC1=CC(=CC=N1)C#N	NCC1=CN2C=CC=CC2=N1	O=C1CCC2=CC=CC3=C2N1CC3	NCC1=CC2=C(CCC2)S1	NS(=O)(=O)C1=CN=CC=C1	O=C1NC2=CC=CC=C2C=C1	NC1CCN(C1=O)C1=CC=CC=C1	FC(F)(F)C1=CC(=O)NC=C1	CC1=NC2=CC=CC=C2N1CCO	CS(=O)(=O)N1CCOCC1	COC(=O)C1CN(C)C(=O)C1	CN1CCCCS1(=O)=O	CCC1=NOC(C1)C(O)=O	COC(=O)C1=C(C)NN=C1C	CN1C=CC=C1C(N)=O	O=C1OCCC2=CC=CC=C12	C1CCC2=NN=CN2C1	CN(CC1=CC=CC=C1)C(N)=O	NC1=CC=C2C=CC=CC2=N1	CN(C(C)=O)C1=CC=CC=N1	CN(C)S(=O)(=O)C1=CC=CC=C1F	NC(=O)C1=CC=NC(Cl)=C1	COC1=NC=CC=C1C(O)=O	OCC1=CN(CC2=CC=CC=C2)N=N1	NC1=C(C=NN1)C1=CC=C(F)C=C1	OCC1=CN=C(N1)C1=CC=CC=C1	COC(=O)C1=CC=NN=C1	CC1CCC2(CC(=O)N2)CC1	O=C1NC(=CS1)C1=CC=CN=C1	CNS(=O)(=O)C1=C(C)ON=C1C	COC(=O)C1=NNC2=C1CCCC2	N#CC1=CC=CN=C1N1CCOCC1	C1=CC=C(C=C1)C2=CSC(=N2)N
Light Source	MAX IV BioMAX	MAX IV BioMAX	MAX IV BioMAX	MAX IV BioMAX	MAX IV BioMAX	MAX IV BioMAX	MAX IV BioMAX	MAX IV BioMAX	MAX IV BioMAX	MAX IV BioMAX	MAX IV BioMAX	MAX IV BioMAX	MAX IV BioMAX	MAX IV BioMAX	MAX IV BioMAX	MAX IV BioMAX	MAX IV BioMAX	MAX IV BioMAX	MAX IV BioMAX	MAX IV BioMAX	MAX IV BioMAX	MAX IV BioMAX	MAX IV BioMAX	MAX IV BioMAX	MAX IV BioMAX	MAX IV BioMAX	MAX IV BioMAX	MAX IV BioMAX	MAX IV BioMAX	MAX IV BioMAX	MAX IV BioMAX	MAX IV BioMAX	MAX IV BioMAX	MAX IV BioMAX	MAX IV BioMAX	MAX IV BioMAX	MAX IV BioMAX	MAX IV BioMAX	MAX IV BioMAX	MAX IV BioMAX	MAX IV BioMAX	MAX IV BioMAX	MAX IV BioMAX	MAX IV BioMAX	MAX IV BioMAX	MAX IV BioMAX	MAX IV BioMAX	MAX IV BioMAX	MAX IV BioMAX
Wavelength (Å)	0.9763	0.9763	0.9763	0.9763	0.9763	0.9763	0.9763	0.9763	0.9763	0.9763	0.9763	0.9763	0.9763	0.9763	0.9763	0.9763	0.9763	0.9763	0.9763	0.9763	0.9763	0.9763	0.9763	0.9763	0.9763	0.9763	0.9763	0.9763	0.9763	0.9763	0.9763	0.9763	0.9763	0.9763	0.9763	0.9763	0.9763	0.9763	0.9763	0.9763	0.9763	0.9763	0.9763	0.9763	0.9763	0.9763	0.9763	0.9763	0.9763
Resolution range (Å)	46.17-1.62 (1.72-1.62	49.96-1.45 (1.54-1.45)	46.14-1.39 (1.47-1.39)	46.1-1.45 (1.54-1.45)	46.21-1.46 (1.55-1.46)	46.09-1.44 (1.53-1.44)	46.06-1.5 (1.59-1.50)	46.12-1.52 (1.61-1.52)	46.11-1.6 (1.70-1.60)	46.09-1.41 (1.49-1.41)	46.12-1.46 (1.55-1.46)	46.09 - 1.56 (1.616 - 1.56)	43.8 - 1.45 (1.54 - 1.45)	46.09 - 1.47 (1.56 - 1.47)	46.09 - 1.43 (1.52 - 1.43)	46.13-1.46 (1.55-1.46)	46.12-1.56 (1.65-1.56)	46.03-1.47 (1.56-1.47)	46.04-1.5 (1.59-1.50)	46.06-1.6 (1.70-1.60)	46.06-1.5 (1.59-1.50)	46.09-1.43 (1.52-1.43)	46.04-1.43 (1.51-1.43)	46.07-1.39 (1.47-1.39)	46.05-1.54 (1.63-1.54	46.03-1.39 (1.47-1.39)	46.04-1.44 (1.52-1.44)	46.1-1.66 (1.76-1.66)	46.08-1.33 (1.41-1.33)	46.08-1.34 (1.42-1.34)	46.08-1.33 (1.41-1.33)	46.14-1.34 (1.42-1.34)	46.08-1.47 (1.56-1.47)	46.09-1.37 (1.45-1.37)	46.05-1.44 (1.53-1.44)	46.23-1.5 (1.59-1.50)	46.08-1.35 (1.43-1.35)	46.1-1.39 (1.47-1.39)	46.15-1.3 (1.38-1.30)	46.08-1.34 (1.42-1.34)	46.07-1.43 (1.52-1.43)	45.98-1.66 (1.76-1.66)	46.06-1.42 (1.51-1.42)	46.06-1.56 (1.65-1.56)	46.08-1.39 (1.47-1.39)	46.07-1.3 (1.38-1.30)	46.07-1.58 (1.67-1.58)	46.01-1.46 (1.55-1.46)	46.06-1.4 (1.48-1.40)
Space group	P 3(2) 2 1	P 3(2) 2 1	P 3(2) 2 1	P 3(2) 2 1	P 3(2) 2 1	P 3(2) 2 1	P 3(2) 2 1	P 3(2) 2 1	P 3(2) 2 1	P 3(2) 2 1	P 3(2) 2 1	P 3(2) 2 1	P 3(2) 2 1	P 3(2) 2 1	P 3(2) 2 1	P 3(2) 2 1	P 3(2) 2 1	P 3(2) 2 1	P 3(2) 2 1	P 3(2) 2 1	P 3(2) 2 1	P 3(2) 2 1	P 3(2) 2 1	P 3(2) 2 1	P 3(2) 2 1	P 3(2) 2 1	P 3(2) 2 1	P 3(2) 2 1	P 3(2) 2 1	P 3(2) 2 1	P 3(2) 2 1	P 3(2) 2 1	P 3(2) 2 1	P 3(2) 2 1	P 3(2) 2 1	P 3(2) 2 1	P 3(2) 2 1	P 3(2) 2 1	P 3(2) 2 1	P 3(2) 2 1	P 3(2) 2 1	P 3(2) 2 1	P 3(2) 2 1	P 3(2) 2 1	P 3(2) 2 1	P 3(2) 2 1	P 3(2) 2 1	P 3(2) 2 1	P 3(2) 2 1
Unit cell (Å, °)	105.26 105.26 160.65 90 90 120	105.15 105.15 160.56 90 90 120	105.19 105.19 160.52 90 90 120	105.25 105.25 160.31 90 90 120	105.30 105.30 160.80 90 90 120	105.30 105.30 160.26 90 90 120	104.93 104.93 160.28 90 90 120	105.34 105.34 160.36 90 90 120	105.27 105.27 160.37 90 90 120	105.16 105.16 160.30 90 90 120	105.17 105.17 160.43 90 90 120	105.16 105.16 160.30 90 90 120	105.05 105.05 160.22 90 90 120	105.21 105.21 160.54 90 90 120	105.11 105.11 160.69 90 90 120	105.26 105.26 160.44 90 90 120	105.09 105.09 160.48 90 90 120	104.91 104.91 160.15 90 90 120	104.92 104.92 160.21 90 90 120	104.94 104.94 160.29 90 90 120	104.93 104.93 160.28 90 90 120	105.16 105.16 160.31 90 90 120	104.95 104.95 160.18 90 90 120	104.98 104.98 160.33 90 90 120	104.87 104.87 160.27 90 90 12	04.89 104.89 160.19 90 90 120	104.85 104.85 160.21 90 90 120	105.12 105.12 160.37 90 90 120	104.93 104.93 160.38 90 90 120	105.00 105.00 160.34 90 90 120	105.13 105.13 160.30 90 90 120	105.05 105.05 160.59 90 90 120	105.04 105.04 160.31 90 90 120	104.97 104.97 160.42 90 90 120	104.78 104.78 160.35 90 90 120	05.26 105.26 160.94 90 90 120	105.01 105.01 160.35 90 90 120	105.04 105.04 160.41 90 90 120	05.12 105.12 160.59 90 90 120	105.07 105.07 160.30 90 90 120	104.96 104.96 160.32 90 90 120	104.71 104.71 160.04 90 90 120	104.88 104.88 160.31 90 90 120	104.95 104.95 160.27 90 90 120	104.85 104.85 160.42 90 90 120	104.81 104.81 160.40 90 90 120	104.91 104.91 160.34 90 90 120	104.66 104.66 160.19 90 90 120	104.78 104.78 160.40 90 90 120
Total reflections	1489074 (220616)	2038837 (300370)	2207778 (300021)	2039657 (300743)	2016046 (300521)	2070636 (295452)	1675091 (267047)	1811209 (247331)	1544247 (245295)	2151539 (294344)	2006313 (304188)	1662682 (264778)	2019852 (299721)	1972845 (305777)	2101430 (285906)	1998803 (271959)	1651763 (242555)	1967541 (297829)	1855769 (297550)	1533592 (243986)	1675091 (267047)	2102037 (288049)	2090271 (305847)	2201723 (304388)	1723507 (263600)	2199194 (245751)	2061268 (272064)	1387420 (207223)	2216295 (152540)	2326615 (246177)	2215914 (151770)	2328435 (246569)	1974612 (305140)	2252994 (246099)	2055634 (304629)	1880811 (267101)	2290504 (213785)	2204897 (246601)	2413441 (207314)	2329737 (300432)	2091193 (303173)	1365622 (218024)	2041203 (263149)	1652714 (262497)	2195843 (264868)	1859763 (122194)	1589573 (234207)	1985009 (303087)	2145992 (241201)
Unique reflections	130678 (19377)	181440 (29078)	205932 (29155)	181508 (29104)	178699 (26385)	185339 (29690)	163183 (26090)	158297 (21731)	135571 (21663)	196912 (29595)	177486 (28427)	145660 (23347)	181172 (17956)	174386 (27916)	196305 (18587)	177381 (24072)	145913 (21543)	173086 (26110)	162953 (26102)	134711 (21597)	163183 (26090)	188836 (30261)	188298 (27761)	199409 (27975)	15041 (23016)	203891 (32398)	184308 (23989)	121278 (18040)	218194 (26321)	223803 (31449)	219793 (26854)	226144 (32361)	173588 (27692)	213272 (32457)	183918 (27160)	165063 (23475)	223432 (35838)	204873 (32670)	245347 (34709)	219327 (28765)	188273 (28255)	120301 (19170)	184878 (26034)	145095 (23180)	204383 (31348)	226463 (32268)	139890 (20729)	175906 (27059)	199507 (31768)
Multiplicity	11.39 (11.38)	11.24 (10.33)	10.72 (10.29)	11.24 (10.33)	11.28 (11.39)	11.17 (9.95)	10.27 (10.24)	11.44 (11.38)	11.39 (11.32)	10.93 (9.95)	11.3 (10.7)	11.41 (11.34)	11.18 (10.35)	11.31 (10.95)	11.11 (9.43)	11.27 (11.30)	11.32 (11.26)	11.37 (11.41)	11.39 (11.4)	11.38 (11.3)	10.27 (10.24)	11.13 (9.52)	11.10 (11.02)	11.04 (10.88)	11.46 (11.45)	10.79 (7.59)	11.18 (11.34)	11.44 (11.49)	10.16 (5.8)	10.4 (7.83)	10.08 (5.65)	10.47 (7.62)	11.38 (11.02)	10.56 (7.58)	11.18 (11.22)	11.39 (11.38)	10.25 (5.97)	10.76 (7.55)	9.84 (5.97)	10.62 (10.44)	11.11 (10.73)	11.35 (11.37)	11.04 (10.11)	11.39 (11.32)	10.74 (8.45)	8.21 (3.79)	11.36 (11.3)	11.28 (11.2)	10.76 (7.59
Completeness (%)	99.9 (99.7)	100.0 (99.9)	99.8 (99.1)	100.0 (100.0)	99.9 (99.5)	100.0 (99.9)	100.0 (99.9)	99.9 (99.6)	100.0 (99.8)	100.0 (99.9)	100.0 (99.9)	99.9 (99.7)	100 (100)	100 (100)	100 (100)	99.8 (99.1)	99.8 (98.9)	99.9 (99.6)	100.0 (100.0)	100.0 (100.0)	100.0 (99.9)	100.0 (100.0)	100.0 (100.0)	97.2 (85.8)	99.6 (98.6)	99.8 (98.9)	99.8 (98.6)	99.9 (99.1)	93.5 (70.3)	97.9 (88.5)	93.9 (71.5)	98.6 (91.9)	99.9 (99.4)	99.6 (97.3)	99.9 (99.5)	99.7 (98.1)	100.0 (99.9)	99.9 (99.3)	97.6 (86.6)	95.7 (76.8)	99.9 (99.4)	99.9 (99.7)	96.3 (80.3)	100.0 (99.9)	99.9 (99.2)	90.8 (80.5)	99.9 (99.3)	99.9 (99.6)	99.8 (99.2)
Mean I/sigma(I)	14.12 (0.89)	14.02 (0.65)	12.29 (0.37)	13.36 (0.69)	11.95 (0.46)	13.98 (0.59)	12.28 (0.68)	11.72 (0.46)	17.34 (1.66)	12.49 (0.29)	100.0 (99.9)	16.97 (1.01)	12.41 (0.62)	10.56 (0.62)	13.73 (0.70)	12.61 (0.40)	13.10 (0.91)	11.83 (0.52)	13.12 (0.55)	13.36 (0.60)	12.28 (0.68)	14.19 (0.89)	12.00 (0.41)	13.57 (0.64)	15.22 (1.38)	12.51 (0.52)	9.78 (0.46)	11.74 (1.16)	12.45 (0.34)	12.68 (0.36)	14.32 (0.40)	14.47 (0.48)	15.50 (1.42)	14.21 (0.41)	12.49 (0.50)	12.62 (0.55)	9.96 (0.54)	11.55 (0.47)	12.43 (0.30)	11.04 (0.22)	11.82 (0.46)	17.96 (1.70)	12.75 (0.88)	16.47 (1.07)	12.94 (0.41)	8.05 (0.76)	14.73 (0.90)	11.26 (0.44)	12.59 (0.70)
Wilson B-factor	35.0	33.03	30.55	31.6	33.47	32.22	32.34	35.18	34.37	31.05	32.28	28.46	27.47	27.65	27.22	32.69	34.76	33.34	35.1	35.06	32.34	30.84	29.77	30.14	32.9	29.94	29.36	34.04	27.48	28.92	28.95	28.52	29.93	29.91	32.3	34.27	28.86	29.78	27.78	29.39	32.14	35.37	30.01	33.59	30.08	23.94	33.19	33.13	30.01
R-merge (%)	8.9 (221.2)	6.6 (225.5)	7.6 (237.2)	7.9 (248.5)	8.4 (336.5)	6.8 (298.1)	9.8 (238.5)	9.0 (319.8)	7.0 (151.0)	7.6 (299.1)	6.8 (200.6)	6.4 (169.7)	8.7 (301.1)	11.7 (330.6)	7.4 (226.1)	7.7 (189.6)	8.5 (176.8)	8.1 (229.1)	7.5 (320.5)	10.0 (319.0)	9.8 (238.5)	7.1 (208.5)	9.1 (279.3)	7.0 (194.1)	7.4 (170.2)	7.7 (240.6)	11.0 (212.9)	11.2 (185.1)	7.2 (221.6)	7.1 (281.5)	5.9 (257.9)	6.1 (206.7)	7.5 (1.888)	6.2 (235.7)	7.8 (237.3)	8.2 (270.7)	9.0 (208.5)	8.1 (239.1)	6.8 (233.7)	8.1 (379.4)	7.9 (209.1)	7.2 (152.0)	7.8 (155.2)	7.6 (214.4)	7.1 (250.6)	10.9 (231.0)	8.7 (188.5)	8.8 (282.8)	7.7 (237.0)
R-meas (%)	9.7 (268.8)	7.0 (237.3)	8.0 (348.4)	8.3 (261.6)	9.2 (435.4)	7.1 (237.9)	10.4 (251.2)	9.5 (395.0	7.3 (158.1	8.1 (430.4)	7.1 (210.7)	6.7 (177.8)	9.1 (316.8)	12.2 (346.9)	7.7 (239.3)	8.7 (345.7)	9.2 (239.4)	8.6 (279.6)	7.9 (335.7)	10.5 (334.1)	10.4 (251.2)	7.5 (220.4)	9.6 (341.9)	7.7 (292.3)	7.9 (196.9)	8.0 (258.0)	12.5 (317.7)	12.3 (231.0)	7.6 (241.9)	7.6 (310.0)	6.2 (283.3)	6.6 (270.5)	7.8 (197.8)	6.5 (294.3)	8.4 (310.9)	9.2 (439.4)	9.5 (228.5)	8.5 (256.9)	7.2 (324.0)	8.4 (444.6)	8.4 (275.9)	7.5 (159.1)	8.4 (212.5)	8.0 (224.6)	7.6 (317.2)	11.5 (269.1)	9.6 (253.6)	9.3 (335.0)	8.1 (254.7)
CC1/2 (%)	99.9 (54.2)	99.9 (63.0)	99.9 (32.7)	99.9 (62.9)	99.9 (33.0)	99.9 (57.6)	99.9 (58.2)	99.9 (28.7)	99.9 (80.5)	99.9 (37.2)	99.9 (66.6)	99.9 (75.5)	99.9 (51.9)	99.9 (48.2)	99.9 (61.6)	99.9 (43.5)	99.9 (62.2)	99.9 (48.9)	99.9 (48.3)	99.9 (53.7)	99.9 (58.2)	99.9 (60.5)	99.9 (45.1)	99.9 (30.2)	99.9 (68.7)	99.9 (50.8)	99.9 (42.4)	99.9 (66.4)	99.9 (37.2)	99.9 (29.5)	99.9 (40.9)	99.9 (35.8)	99.9 (72.0)	99.9 (37.9)	99.9 (41.2)	99.9 (28.2)	99.8 (36.7)	99.9 (47.1	99.9 (25.4)	99.9 (21.5)	99.9 (42.9)	99.9 (78.8)	99.9 (44.0)	99.9 (67.4)	99.9 (39.8)	99.8 (47.8)	99.9 (58.2)	99.9 (35.7)	99.9 (41.1)
Reflections used in refinement	130668 (12710)	181397 (17975)	205507 (20124)	181469 (17975)	178249 (17424)	185261 (18235)	162912 (16100)	158100 (15699)	135557 (13381)	196214 (18900)	177465 (17524)	145828 (14444)	181172 (17956)	173902 (17192)	196305 (18588)	177442 (17519)	145807 (14441)	172966 (17130)	162912 (16100)	134576 (13306)	145902 (14208)	188819 (18734)	187670 (18365)	199075 (16428)	150134 (14784)	203733 (19866)	183582 (17994)	121207 (11962)	140524 (13685)	223307 (19052)	219676 (15574)	226015 (20311)	173432 (17156)	213022 (20559)	183594 (18064)	164781 (16304)	223205 (21982)	204829 (20066)	244619 (20507)	218000 (15846)	188031 (18502)	120044 (11875)	184780 (14401)	145078 (14332)	204104 (19964)	210683 (5559)	139793 (13867)	175681 (17337)	199260 (19311)
Reflections used for R-free	6544 (630)	8991 (888)	10135 (954)	8998 (888)	8846 (874)	9178 (886)	8079 (795)	7830 (734)	6759 (613)	9721 (926)	8803 (875)	7239 (648)	8983 (883)	8620 (857)	9724 (912)	8801 (875)	7236 (652)	8562 (853)	8079 (795)	6732 (651)	7243 (635)	9370 (963)	9298 (920)	9862 (794)	7449 (696)	10050 (932)	9098 (882)	6079 (534)	6993 (652)	11100 (1032)	10928 (814)	11247 (1109)	8588 (844)	10585 (1064)	9100 (877)	8164 (784)	11095 (1160)	10101 (938)	12196 (1059)	10814 (855)	9328 (941)	6011 (521)	9165 (732)	7208 (661)	10079 (948)	10500 (292)	6960 (660	8697 (854)	9861 (942)
R-work (%)	17.97	19.07	18.66	18.80	18.97	20.36	18.79	18.62	18.86	20.21	17.93	19.97	19.64	18.33	19.09	19.95	19.25	20.68	20.85	18.76	18.74	18.41	17.60	19.96	17.89	19.57	18.90	16.47	17.92	19.89	18.96	19.96	20.47	19.07	20.03	18.08	19.32	20.54	18.81	20.63	20.59	17.58	18.60	18.12	19.03	23.74	20.79	19.89	19.19
R-free (%)	19.63	20.69	20.31	20.52	20.49	21.82	20.23	20.44	20.64	21.81	19.59	21.51	21.04	20.04	20.62	21.29	20.70	22.16	22.46	20.74	20.44	20.10	19.30	21.53	19.63	21.20	20.65	18.54	19.48	21.31	20.50	21.45	21.80	20.59	21.43	19.60	20.85	21.71	20.34	22.07	22.24	19.18	19.92	19.81	20.55	25.30	22.13	21.27	20.43
Ramachandran favoured (%)	98.66	99.64	98.51	98.67	98.37	98.26	98.52	98.37	98.70	98.55	98.52	97.96	98.55	98.77	98.22	98.41	97.82	97.35	98.08	98.47	98.63	98.37	98.51	98.51	98.66	98.37	98.66	98.66	99.51	98.41	98.36	98.26	97.94	98.52	98.67	98.66	98.37	98.55	98.51	98.26	98.25	98.51	98.81	98.46	98.66	98.47	98.39	98.66	98.50
Ramachandran allowed (%)	1.34	1.36	1.49	1.33	1.67	1.74	1.48	1.63	1.30	1.45	1.48	2.04	1.45	1.23	1.78	1.59	2.18	2.50	1.91	1.53	1.37	1.63	1.49	1.49	1.34	1.63	1.34	1.34	1.49	1.59	1.64	1.74	2.06	1.48	1.19	1.34	1.63	1.31	1.49	1.74	1.75	1.49	1.19	1.54	1.34	1.53	1.61	1.34	1.50
Ramachandran outliers (%)	0.00	0.00	0.00	0.00	0.00	0.00	0.00	0.00	0.00	0.00	0.00	0.0	0.0	0.00	0.00	0.00	0.00	0.15	0.00	0.00	0.00	0.00	0.00	0.00	0.00	0.00	0.00	0.00	0.00	0.00	0.00	0.00	0.00	0.00	0.15	0.00	0.00	0.15	0.00	0.00	0.00	0.00	0.00	0.00	0.00	0.00	0.00	0.00	0.00
Average B-factor (Å2)	35.18	35.09	32.54	33.04	35.52	34.69	30.03	36.05	34.64	33.99	32.92	36.79	33.40	30.81	32.60	35.10	36.25	34.66	37.54	37.42	32.22	31.45	32.49	30.46	33.58	31.99	31.21	34.29	29.64	31.72	32.04	29.38	35.38	32.18	33.56	34.78	30.56	31.45	29.11	32.80	33.78	35.97	31.23	33.04	31.59	33.30	32.78	33.86	31.61
[truncated: 19 more columns]
