# Supplementary material for: Crystallographic fragment screening supports tool compound discovery and reveals conformational flexibility in human deoxyhypusine synthase
Source: Commun Chem. 2026 Jan 17;9:66. doi: 10.1038/s42004-026-01897-9 (PMC12868627; doi:10.1038/s42004-026-01897-9)
Supplement: Supplementary file 7 — Supplementary Data 4 [file 42004_2026_1897_MOESM7_ESM.zip]

Archive with 1 entries (1 files):
- SupplementaryDataFile4_PymolSession.pse
